# Supplementary material for: Design, Synthesis, and Development of Pyrazolo[1,5-a]pyrimidine Derivatives as a Novel Series of Selective PI3Kδ Inhibitors: Part II—Benzimidazole Derivatives
Source: Pharmaceuticals (Basel). 2022 Jul 27;15(8):927. doi: 10.3390/ph15080927 (PMC9415947; doi:10.3390/ph15080927)
Supplement: Supplementary file 1 [file pharmaceuticals-15-00927-s001.zip]

Archive with 1 entries (1 files):
- pharmaceuticals-1805734-supplementary.pdf
